# Supplementary material for: Constructing training set using distance between learnt graphical models of time series data on patient physiology, to predict disease scores
Source: PLoS One. 2023 Oct 19;18(10):e0292404. doi: 10.1371/journal.pone.0292404 (PMC10586698; doi:10.1371/journal.pone.0292404)
Supplement: S1 Data — (XLSX) [file pone.0292404.s001.xlsx]

## Sheet: RetrospectivePatients
	STATIONARY PARAMETERS
DummyID	AGE	GENDER	GRAFT SOURCE			DISEASE	DISEASE STATUS	CRP- PRETRANSPLANT	FERITTIN- PRETRANSPLANT	TYPE OF TRANSPLANT						CONDITIONING REGIMEN			HLA Match	H/O LIVER DISEASE	COMORBIDITY	KARNOFSKY SCORE	GENDER MISMATCH:				CMV STATUS	ABO MISMATCH	STEM CELL DOSE	GVHD PROPHYLAXIS: POST TRANSPLANT CYCLOPHOSPHAMIDE	VOD PROPHYLAXIS						DRUGS DURING TRANSPLANT												PRE TRANSPLANT MEDICATIONS
			PBSC	BMSC	CORD BLOOD					SEQUENTIAL OR NOT	MATCHED RELATED	MATCHED UNRELATED	MISMATCH RELATED	MISMATCH UNRELATED	CORD	MAC	RIC	TBI					M:M	F:F	M:F	F:M					GLUTAMINE	HEPARIN INFUSION	NAC INFUSION	POST TRANSPLANT FFP TRANSFUSION	URSODEOXYCHOLIC ACID	DEFIBROTIDE	BUSULFAN			TREOSULFAN	CYCLOPHOSPHAMIDE	MELPHALAN	FLUDARABINE	THIOTEPA	CLOFARABINE	ATG	CISPLATIN	SIROLIMUS	MYELOTARG
																																					ORAL	IV
																																						DOSE MONITORED	NOT MONITORED
M1	20 YEARS	MALE	YES	NO	NO	ALL	COMPLETE REMISSION	0.7	440	NO	YES	NO	NO	NO	NO	YES	NO	YES	FULL MATCH (12/12)	NO	MILD HEPATIC DYSFUNTION, MODERATE PULMONARY DYSFUNCTION	1	YES	NO	NO	NO	NON REACTIVE TO REACTIVE	NO (B TO B)	20.19 MILLIONS/KG	YES	YES	YES	YES	YES	YES	YES	NO	NO	NO	NO	YES	NO	YES	NO	NO	NO	NO	NO	NO
M2	41 YEARS	MALE	YES	NO	NO	MYELOFIBROSIS	REFRACTORY	80	786	YES	YES	NO	NO	NO	NO	YES	NO	NO	FULL MATCH (12/12)	NO	MILD PULMONARY DYSFUNCTION	1	NO	NO	NO	YES	REACTIVE TO REACTIVE	YES (B TO A)	21.31 MILLIONS/KG	YES	YES	YES	YES	NO	YES	YES	NO	NO	NO	YES	YES	NO	YES	NO	YES	YES	NO	NO	NO
M3	21 YEARS	FEMALE	YES	NO	NO	AML	COMPLETE REMISSION	50	386	NO	NO	NO	YES	NO	NO	YES	NO	NO	HALF MATCH (6/12)	NO	SEVERE PULMONARY DYSFUNTION	1	NO	YES	NO	NO	REACTIVE TO REACTIVE	NO (O TO O)	21 MILLIONS/KG	YES	YES	YES	YES	YES	YES	NO	NO	NO	NO	NO	YES	NO	YES	NO	NO	YES	NO	NO	NO
M4	72 YEARS	MALE	YES	NO	NO	AML	RELAPSED	14	686	NO	NO	NO	YES	NO	NO	NO	YES	NO	HALF MATCH (6/12)	YES	CACRDIAC DYSFUNCTION (LOW EF), MILD HEPATIC DYSFUNTION	1	YES	NO	NO	NO	NON REACTIVE TO REACTIVE	NO (A TO A)	20.03 MILLIONS	YES	YES	YES	YES	NO	YES	NO	NO	NO	NO	NO	YES	YES	YES	NO	NO	YES	NO	NO	NO
M5	31 YEARS	FEMALE	YES	NO	NO	HODGKINS LYMPHOMA	COMPLETE REMISSION	61	283.7	NO	NO	NO	YES	NO	NO	YES	NO	YES	HALF MATCH (6/12)	YES	SEVERE PULMONARY DYSFUNCTION, INFECTION	1	NO	YES	NO	NO	REACTIVE TO REACTIVE	NO (A TO A)	10 MILLIONS/KG	YES	YES	YES	YES	NO	YES	YES	NO	NO	NO	NO	YES	NO	YES	NO	NO	YES	NO	NO	NO
NV1	38 YEARS	male	YES	NO	NO	AML	remission	1.6	123	NO	YES	NO	NO	NO	NO	YES	NO	NO	10 out of 10	NO	nil	100	YES	NO	NO	NO	positive	no	4.42 MILLIONS/KG BODY WEIGHT	no	no	no	no	no	yes	no	no	N/A	N/A	no	no	yes	yes	no	no	no	no	no	no
NV2	38 YEARS	male	YES	NO	NO	aplastic anemia	active disease	2.4	450	NO	YES	NO	NO	NO	NO	YES	NO	NO	10 out of 10	NO	nil	100	YES	NO	NO	NO	positive	no	4.88 MILLIONS/KG BODY WEIGHT	no	no	no	no	no	yes	no	no	N/A	N/A	no	yes	no	no	no	no	yes	no	no	no
NV3	34 YEARS	female	YES	NO	NO	AML	remisssion	3	227	NO	YES	NO	NO	NO	NO	YES	NO	NO	10 out of 10	NO	nil	100	NO	NO	YES	NO	positive	yes	4.24 MILLIONS/KG BODY WEIGHT	no	no	no	no	no	yes	no	no	N/A	N/A	no	no	yes	yes	no	no	no	no	no	no
NV4	17 YEARS	male	YES	NO	NO	AML	remission	7.5	363	NO	YES	NO	NO	NO	NO	YES	NO	NO	10 out of 10	NO	nil	100	YES	NO	NO	NO	positive	no	4.9 MILLIONS/KG BODY WEIGHT	no	no	no	no	no	yes	no	no	N/A	N/A	no	no	yes	yes	no	no	no	no	no	no
NV5	13 YEARS	male	YES	NO	NO	aplastic anemia	active disease	5	440	NO	YES	NO	NO	NO	NO	YES	NO	NO	10 out of 10	NO	nil	100	YES	NO	NO	NO	positive	yes	5.2 MILLIONS/KG BODY WEIGHT	no	no	no	no	no	yes	no	no	N/A	N/A	no	yes	no	no	no	no	yes	no	no	no
NV6	34 YEARS	female	YES	NO	NO	aplatic anemia	active disease	10.8	298	NO	YES	NO	NO	NO	NO	YES	NO	NO	10 out of 10	NO	nil	100	NO	NO	YES	NO	positive	yes	4.88 MILLIONS/KG BODY WEIGHT	no	no	no	no	no	yes	no	no	N/A	N/A	no	yes	no	no	no	no	yes	no	no	no
NV7	52 YEARS	female	YES	NO	NO	AML	remission	4.3	185	NO	NO	YES	NO	NO	NO	YES	NO	NO	10 out of 10	NO	nil	100	NO	NO	YES	NO	positive	no	4.64 MILLIONS/KG BODY WEIGHT	no	no	no	no	no	yes	no	no	N/A	N/A	no	no	yes	yes	no	no	no	no	no	no
NV8	4 YEARS	female	YES	NO	NO	ALL	remission	6.7	207	NO	NO	YES	NO	NO	NO	YES	NO	NO	10 out of 10	NO	nil	100	NO	NO	YES	NO	positive	no	4.33 MILLIONS/KG BODY WEIGHT	no	no	no	no	no	yes	no	no	N/A	N/A	no	no	yes	yes	no	no	no	no	no	no
NV9	13 YEARS	female	YES	NO	NO	aplastic anemia	active disease	0.8	189	NO	YES	NO	NO	NO	NO	YES	NO	NO	10 out of 10	NO	nil	100	NO	YES	NO	NO	positive	yes	4.78 MILLIONS/KG BODY WEIGHT	no	no	no	no	no	yes	no	no	N/A	N/A	no	yes	no	no	no	no	yes	no	no	no
NV10	27 YEARS	male	YES	NO	NO	AML	remission	2.6	320	NO	YES	NO	NO	NO	NO	YES	NO	NO	10 out of 10	NO	nil	100	YES	NO	NO	NO	positive	yes	4.55 MILLIONS/KG BODY WEIGHT	no	no	no	no	no	yes	no	no	N/A	N/A	no	no	yes	yes	no	no	no	no	no	no
NV11	9 YEARS	male	YES	NO	NO	ALL	remission	7.1	240	NO	YES	NO	NO	NO	NO	YES	NO	NO	10 out of 10	NO	nil	100	YES	NO	NO	NO	positive	yes	4.84 MILLIONS/KG BODY WEIGHT	no	no	no	no	no	yes	no	no	N/A	N/A	no	no	yes	yes	no	no	no	no	no	no
NV12	9 YEARS	male	YES	NO	NO	ALL	remission	6	357	NO	NO	YES	NO	NO	NO	YES	NO	NO	10 out of 10	NO	nil	100	YES	NO	NO	NO	positive	no	4.68 MILLIONS/KG BODY WEIGHT	no	no	no	no	no	yes	no	no	N/A	N/A	no	no	yes	yes	no	no	no	no	no	no
B1	19yrs8months	Female	YES	NO	NO	Severe Aplastic Anaemia	COMPLETE REMISSION	8	>1000	NO	YES	NO	NO	NO	NO	YES	NO	NO	6/6 match	NO	NO	1	NO	NO	YES	NO	POSITIVE TO POSITIVE	YES ( B TO A)	6.12 MILLIONS/KG	YES	YES	YES	YES	NO	YES	YES	NO	NO	NO	NO	YES	NO	YES	NO	NO	NO	NO	NO	No
B2	21years	Female	YES	NO	NO	CML (Complete Cytogenetic Remission)	COMPLETE REMISSION	20	453.9ng/ml	NO	YES	NO	NO	NO	NO	YES	NO	NO	6/6 match	YES	NO	1	NO	NO	YES	NO	POSITIVE TO POSITIVE	YES (A TO AB)	5.62 MILLIONS/KG	YES	YES	YES	YES	NO	YES	YES	NO	NO	NO	NO	NO	YES	YES	NO	NO	NO	NO	NO	No
B3	45years	Female	YES	NO	NO	Relapsed AML	COMPLETE REMISSION	4	>1000	NO	YES	NO	NO	NO	NO	YES	NO	NO	6/6 match	NO	DIABETES, MILD PULMONARY DYSFUNCTION	1	NO	NO	YES	NO	POSITIVE TO POSITIVE	YES ( B TO AB )	7.44 MILLIONS/KG	YES	YES	YES	YES	NO	YES	YES	NO	NO	YES	NO	NO	NO	YES	NO	NO	NO	NO	NO	NO
B4	3years11months	Male	YES	NO	NO	Juvenile Myelomonocytic Leukemia(Persistent Disease)	COMPLETE REMISSION	10	44.48	NO	YES	NO	NO	NO	NO	YES	NO	NO	6/6 match	NO	NO	1	NO	NO	NO	YES	POSITIVE TO POSITIVE	YES ( A TO B)	5.02 MILLION/KG	YES	YES	YES	YES	NO	YES	YES	NO	NO	YES	NO	NO	YES	YES	NO	NO	NO	NO	NO	Yes
B5	42years	Male	YES	NO	NO	AML-Secondary To MDS Intermediate Risk 2(Upfront)	COMPLETE REMISSION	92	406.29	NO	NO	NO	YES	NO	NO	YES	NO	NO	8/10 MATCH	NO	HYPERTENSION	1	YES	NO	NO	NO	POSITIVE TO POSITIVE	YES ( B TO AB)	8.38 MILLIONS/KG	YES	YES	YES	YES	NO	YES	YES	NO	NO	NO	NO	NO	YES	YES	NO	NO	NO	NO	NO	No
B6	46years	Male	YES	NO	NO	CML (Blast Crisis)	COMPLETE REMISSION	55	481.2	NO	YES	NO	NO	NO	NO	YES	NO	NO	6/6 match	YES	MILD PULMONARY DYSFUNCTION, MILD HEPATIC DYSFUNCTION	1	YES	NO	NO	NO	POSITIVE TO POSITIVE	YES (B TO A)	6.26 MILLIONS/KG	YES	YES	YES	YES	NO	YES	YES	NO	NO	NO	NO	NO	YES	YES	NO	NO	NO	NO	NO	No
B7	12years	Female	YES	NO	NO	AML (Progressive Disease)	COMPLETE REMISSION	60	3366.32	NO	NO	NO	NO	YES	NO	YES	NO	YES	9/10 match	NO	NO	1	NO	NO	NO	NO	POSITIVE TO POSITIVE	YES (AB TO B)	5.20 MILLIONS/KG	YES	YES	YES	YES	NO	YES	YES	NO	NO	NO	NO	NO	YES	YES	NO	NO	YES	NO	NO	Yes
B8	29years	Male	YES	NO	NO	Aplastic Anaemia	COMPLETE REMISSION	15	>1000	NO	YES	NO	NO	NO	NO	YES	NO	NO	6/6 match	YES	MILD HEPATIC DYSFUNCTION	1	NO	NO	NO	YES	POSITIVE TO POSITIVE	YES ( A TO B)	9.60 MILLIONS/KG	YES	YES	YES	YES	NO	YES	YES	NO	NO	NO	NO	YES	NO	YES	NO	NO	NO	NO	NO	NO
[truncated: 7 more columns]

## Sheet: RetrospectiveTimeSeries
	VARIABLE PARAMETERS
	VITAL SIGN FEATURES: PRETRANSPLANT STARTING FROM CONDITIONING EVERY ALTERNATE DAYS
	BLOOD PRESSURE														PULSE RATE														RESPIRATORY RATE														TEMPERATURE
DummyID	PRETANSPLANT	DAY -6	DAY-4	DAY -2	DAY 0 (TRANSPLANT DAY)	DAY +2	DAY +4	DAY +6	DAY +8	DAY +10	DAY +12	DAY +14	DAY +16	DAY +18	PRETANSPLANT	DAY -6	DAY-4	DAY-2	DAY 0 (TRANSPLANT DAY)	DAY +2	DAY +4	DAY +6	DAY +8	DAY +10	DAY +12	DAY +14	DAY +16	DAY +18	PRETANSPLANT	DAY -6	DAY-4	DAY-2	DAY 0 (TRANSPLANT DAY)	DAY +2	DAY +4	DAY +6	DAY +8	DAY +10	DAY +12	DAY +14	DAY +16	DAY +18	PRETANSPLANT	DAY -6	DAY-4	DAY-2	DAY 0 (TRANSPLANT DAY)	DAY +2	DAY +4
M1	140/80MMHG	140/80MMHG	146/80 MMHG	140/80 MMHG	140/80 MMHG	130/80MMHG	126/78 MMHG	130/80MMHG	130/90MMHG	140/100MMHG	142/80MMHG	140/80 MMHG	140/80 MMHG	130/80 MMHG	86BPM	84BPM	99BPM	104BPM	100BPM	105 BPM	105BPM	99BPM	84BPM	102BPM	116BPM	96BPM	98 BPM	102BPM	18BPM	20BPM	20BPM	18BPM	20BPM	20BPM	18BPM	18BPM	20BPM	20BPM	22BPM	18BPM	20BPM	18BPM	97F	97F	98F	97F	97F	98.6F	97.8F
M2	132/80MMHG	130/80MMHG	120/70MMHG	120/76MMHG	120/70 MMHG	130/70 MMHG	125/70MMHG	120/70MMHG	112/68 MMHG	108/54 MMHG	110/70 MMHG	102/50 MMHG	96/48MMHG	N/A	92BPM	92BPM	98BPM	98BPM	78BPM	80BPM	106BPM	78BPM	78BPM	85BPM	98BPM	86BPM	97BPM	N/A	18BPM	18BPM	20BPM	20BPM	18BPM	20BPM	18BPM	18BPM	20BPM	21BPM	18BPM	24BPM	25BPM	N/A	97.6F	97.6F	98.2F	98F	97.8F	98F	97.7F
M3	110/68MMHG	110/70 MMHG	106/62 MMHG	112/68 MMHG	110/60 MMHG	106/60MMHG	100/60MMHG	110/60MMHG	100/60MMHG	140/70MMHG	110/50MMHG	120/80MMHG	130/80MMHG	120/80MMHG	84BPM	100BPM	86BPM	88BPM	120BPM	112BPM	124BPM	150BPM	93BPM	66BPM	115BPM	118BPM	118BPM	109BPM	18 BPM	18 BPM	22 BPM	18 BPM	26BPM	18BPM	24BPM	28BPM	20BPM	20BPM	26BPM	21BPM	20BPM	18BPM	97F	98.6F	98F	98.6F	97.2F	98.6F	98.2F
M4	130/80MMHG	137/76 MMHG	130/80 MMHG	130/88MMHG	120/70 MMHG	140/80 MMHG	126/70 MMHG	120/70 MMHG	130/70MMHG	N/A	N/A	N/A	N/A	N/A	74BPM	86BPM	72BPM	76BPM	77BPM	104BPM	104 BPM	70BPM	77BPM	N/A	N/A	N/A	N/A	N/A	18BPM	18BPM	18 BPM	18BPM	19BPM	26BPM	22BPM	16BPM	18BPM	N/A	N/A	N/A	N/A	N/A	97F	97F	97.6F	97F	97F	97.3F	98.7 F
M5	100/60 MMHG	100/60 MMHG	105/55 MMHG	105/60 MMHG	104/60 MMHG	100/60MMHG	110/60 MMHG	146/70 MMHG	105/60 MMHG	130/80 MMHG	120/70 MMHG	114/70 MMHG	118/76 MMHG	106/66 MMHG	82BPM	80BPM	78BPM	70BPM	112BPM	104BPM	82BPM	71BPM	79BPM	86BPM	89BPM	96BPM	84BPM	86BPM	18BPM	20BPM	18BPM	21BPM	18BPM	20BPM	20BPM	20BPM	20BPM	20BPM	19BPM	18BPM	20BPM	18BPM	97F	98F	97.3F	98F	98.6F	100.7F	98.2F
NV1	130/80 MMHG	130/80 MMHG	130/70 MMHG	128/66 MMHG	130/80 MMHG	126/68 MMHG	128/68 MMHG	124/64 MMHG	120/70 MMHG	124/66 MMHG	128/72MMHG	132/70MMHG	130/80 MMHG	130/82 MMHG	88 BPM	92 BPM	90 BPM	90 BPM	94 BPM	98 BPM	97 BPM	91 BPM	86 BPM	90 BPM	89 BPM	90 BPM	95 BPM	93 BPM	24 BPM	23 BPM	20 BPM	20 BPM	21 BPM	26 BPM	22 BPM	20 BPM	19 BPM	21 BPM	20 BPM	18 BPM	20 BPM	21 BPM	98 F	98F	97.6F	97.4F	97.4F	98.2F	97F
NV2	130/80 MMHG	128/78 MMHG	130/82 MMHG	130/84 MMHG	128/74 MMHG	130/76 MMHG	130/80 MMHG	134/84 MMHG	132/74 MMHG	134/84 MMHG	128/80 MMHG	130/80MMHG	128/80MMHG	130/76 MMHG	84 BPM	84 BPM	88 BPM	87 BPM	90 BPM	99 BPM	93 BPM	93 BPM	96 BPM	102 BPM	92 BPM	92 BPM	90 BPM	84 BPM	20 BPM	18 BPM	18 BPM	18 BPM	22 BPM	21 BPM	19 BPM	19 BPM	20 BPM	17 BPM	17 BPM	18 BPM	18 BPM	18 BPM	97.6F	97F	97.2F	97.8F	97.4F	98.8F	98F
NV3	130/70 MMHG	128/74 MMHG	130/80 MMHG	128/78 MMHG	126/76 MMHG	130/80MMHG	134/84 MMHG	134/84 MMHG	130/70 MMHG	128/66 MMHG	126/68 MMHG	124/66 MMHG	130/80 MMHG	132/78 MMHG	82 BPM	80 BPM	84 BPM	80 BPM	85 BPM	90 BPM	92 BPM	88 BPM	89 BPM	94 BPM	90 BPM	82 BPM	88 BPM	86 BPM	18 BPM	18 BPM	18 BPM	17 BPM	19 BPM	20 BPM	16 BPM	17 BPM	20 BPM	19 BPM	19 BPM	20 BPM	22 BPM	21 BPM	97.2F	97.2F	97.7F	98.1F	97.9F	98F	98.6F
NV4	120/70 MMHG	124/64 MMHG	120/68 MMHG	117/66 MMHG	118/70 MMHG	122/68 MMHG	120/74 MMHG	120/72 MMHG	118/64 MMHG	116/70 MMHG	120/74 MMHG	124/68 MMHG	122/68 MMHG	118/74 MMHG	76 BPM	70 BPM	78 BPM	74 BPM	82 BPM	88 BPM	80 BPM	74 BPM	77 BPM	80 BPM	78 BPM	70 BPM	74 BPM	74 BPM	20 BPM	21 BPM	21 BPM	21 BPM	21 BPM	25 BPM	23 BPM	22 BPM	20 BPM	19 BPM	20 BPM	20 BPM	19 BPM	19 BPM	97F	97.4F	97F	97.6F	98.2F	97.9F	97.3F
NV5	100/70 MMHG	100/70 MMHG	102/70 MMHG	102/66 MMHG	100/74 MMHG	108/60 MMHG	104/74 MMHG	98/64 MMHG	102/70 MMHG	100/72 MMHG	104/72 MMHG	104/74 MMHG	108/70MMHG	106/74 MMHG	110 BPM	114 BPM	119 BPM	111 BPM	106 BPM	110 BPM	99 BPM	104 BPM	112 BPM	117 BPM	105 BPM	113 BPM	107 BPM	106 BPM	26 BPM	25 BPM	25 BPM	23 BPM	26 BPM	30 BPM	25 BPM	24 BPM	24 BPM	21 BPM	22 BPM	22 BPM	21 BPM	20 BPM	98F	97.6F	98.1F	98.5F	97.6F	98F	97.4F
NV6	130/80 MMHG	130/82 MMHG	130/80 MMHG	128/78 MMHG	128/68 MMHG	128/72MMHG	130/70 MMHG	130/80MMHG	126/68 MMHG	128/78 MMHG	130/84 MMHG	132/74 MMHG	130/76 MMHG	132/74 MMHG	90 BPM	91 BPM	95 BPM	92 BPM	90 BPM	97 BPM	92 BPM	102 BPM	93 BPM	88 BPM	97 BPM	94 BPM	90 BPM	94 BPM	24 BPM	20 BPM	20 BPM	21 BPM	18 BPM	20 BPM	20 BPM	19 BPM	17 BPM	18 BPM	18 BPM	20 BPM	17 BPM	17 BPM	98.5F	98F	98F	98.3F	97.6F	97.2F	97.3F
NV7	130/90 MMHG	134/84 MMHG	128/68 MMHG	130/84 MMHG	130/80 MMHG	130/80 MMHG	132/70MMHG	128/68 MMHG	130/76 MMHG	128/78 MMHG	132/78 MMHG	134/84 MMHG	132/74 MMHG	130/76 MMHG	78 BPM	88 BPM	90 BPM	84 BPM	80 BPM	74 BPM	88 BPM	93 BPM	90 BPM	89 BPM	85 BPM	97 BPM	93 BPM	80 BPM	22 BPM	22 BPM	20 BPM	21 BPM	25 BPM	25 BPM	22 BPM	22 BPM	21 BPM	19 BPM	20 BPM	18 BPM	18 BPM	19 BPM	97.1F	98.2F	97.9F	98.5F	97F	97.2F	97.8F
NV8	90/50 MMHG	92/50 MMHG	92/50 MMHG	90/46 MMHG	88/46 MMHG	92/46 MMHG	92/50 MMHG	92/50 MMHG	96/54 MMHG	96/50 MMHG	92/54 MMHG	96/54 MMHG	92/50 MMHG	92/54 MMHG	108 BPM	101 BPM	110 BPM	107 BPM	110 BPM	115 BPM	120 BPM	113 BPM	104 BPM	90 BPM	97 BPM	102 BPM	100 BPM	103 BPM	28 BPM	27 BPM	30 BPM	26 BPM	25 BPM	30 BPM	24 BPM	24 BPM	23 BPM	21 BPM	22 BPM	22 BPM	24 BPM	24 BPM	97.8F	98F	98.1F	98F	97.9F	97.6F	98.2F
NV9	90/60 MMHG	94/60 MMHG	98/66 MMHG	92/60 MMHG	90/64 MMHG	96/54 MMHG	92/60 MMHG	90/64 MMHG	90/64 MMHG	88/58 MMHG	88/54 MMHG	92/50 MMHG	94/64 MMHG	98/66 MMHG	114 BPM	115 BPM	107 BPM	110 BPM	103 BPM	106 BPM	117 BPM	111 BPM	107 BPM	106 BPM	100 BPM	112 BPM	115 BPM	108 BPM	20 BPM	16 BPM	17 BPM	19 BPM	19 BPM	16 BPM	16 BPM	20 BPM	17 BPM	15 BPM	15 BPM	18 BPM	18 BPM	18 BPM	97.3F	97.8F	97.6F	97.3F	97.6F	97.9F	98.5F
NV10	130/80 MMHG	130/80 MMHG	134/84 MMHG	130/76 MMHG	128/78 MMHG	128/80MMHG	132/74 MMHG	134/84 MMHG	128/78 MMHG	128/68 MMHG	128/72MMHG	132/78 MMHG	134/84 MMHG	132/74 MMHG	86 BPM	88 BPM	80 BPM	80 BPM	89 BPM	90 BPM	93 BPM	90 BPM	85 BPM	84 BPM	97 BPM	100 BPM	88 BPM	93 BPM	16 BPM	16 BPM	16 BPM	16 BPM	16 BPM	20 BPM	18 BPM	19 BPM	17 BPM	15 BPM	18 BPM	18 BPM	17 BPM	17 BPM	97.4F	97.6F	98.2F	98F	98F	98.1F	98.2F
NV11	90/50 MMHG	92/54 MMHG	90/46 MMHG	92/50 MMHG	98/66 MMHG	96/54 MMHG	90/64 MMHG	88/54 MMHG	92/60 MMHG	92/50 MMHG	92/60 MMHG	92/54 MMHG	90/64 MMHG	92/54 MMHG	110 BPM	107 BPM	103 BPM	117 BPM	115 BPM	107 BPM	106 BPM	110 BPM	111 BPM	100 BPM	115 BPM	106 BPM	110 BPM	112 BPM	22 BPM	20 BPM	20 BPM	24 BPM	20 BPM	24 BPM	24 BPM	23 BPM	23 BPM	23 BPM	20 BPM	21 BPM	18 BPM	18 BPM	97.6F	98F	98.5F	97.4F	97.6F	98.2F	98.2F
NV12	90/50 MMHG	92/50 MMHG	96/54 MMHG	88/54 MMHG	92/60 MMHG	92/54 MMHG	92/50 MMHG	98/66 MMHG	90/52 MMHG	90/64 MMHG	92/54 MMHG	92/54 MMHG	92/60 MMHG	90/64 MMHG	104 BPM	110 BPM	106 BPM	107 BPM	111 BPM	103 BPM	100 BPM	106 BPM	112 BPM	117 BPM	115 BPM	107 BPM	111 BPM	115 BPM	19 BPM	20 BPM	19 BPM	20 BPM	20 BPM	21 BPM	20 BPM	20 BPM	18 BPM	19 BPM	19 BPM	18 BPM	17 BPM	16 BPM	97.4F	98.2F	97.9F	97.3F	97.8F	98.5F	97.6F
B1	110/70 MMHG	112/68MMHG	108/74 MMHG	110/70 MMHG	110/70 MMHG	116/74MMHG	114/72MMHG	106/68 MMHG	110/68MMHG	108/64 MMHG	106/70 MMHG	108/62 MMHG	114/72MMHG	108/72MMHG	84 BPM	82BPM	80BPM	82BPM	86BPM	90BPM	88BPM	92BPM	99BPM	105BPM	104BPM	96BPM	94BPM	88BPM	16BPM	15BPM	16BPM	18BPM	15BPM	19BPM	17BPM	18BPM	20BPM	24BPM	22BPM	19BPM	20BPM	18BPM	97.6F	97F	97.2F	97.2F	97.2F	97.8F	97.2F
B2	122/70 MMHG	120/74MMHG	120/80MMHG	118/70 MMHG	120/70 MMHG	122/70 MMHG	120/80 MMHG	118/76 MMHG	114/70 MMHG	120/70 MMHG	124/68 MMHG	120/80 MMHG	126/78 MMHG	122/72MMHG	80BPM	81BPM	80BPM	86BPM	84BPM	100BPM	88BPM	88BPM	96BPM	85BPM	98BPM	86BPM	82 BPM	84BPM	19 BPM	18BPM	18BPM	17BPM	18BPM	22 BPM	20BPM	20 BPM	24 BPM	25 BPM	21BPM	22BPM	20BPM	19BPM	97.6F	97.6F	98.2F	98F	97.8F	99F	99.8 F
B3	137/74 MMHG	130/80 MMHG	130/80 MMHG	130/88MMHG	128/72 MMHG	140/80 MMHG	138/78 MMHG	130/80 MMHG	132/78 MMHG	124/72 MMHG	120/70 MMHG	118/66 MMHG	128/80 MMHG	130/84 MMHG	78BPM	82 BPM	82 BPM	84 BPM	80 BPM	94 BPM	96 BPM	94 BPM	97BPM	108 BPM	135 BPM	110 BPM	90 BPM	89BPM	16 BPM	18BPM	17 BPM	18BPM	18BPM	22 BPM	20 BPM	21 BPM	21 BPM	22 BPM	26 BPM	23 BPM	20 BPM	20 BPM	97F	97F	97.6F	97.6	98.2 F	98.2 F	98.7 F
B4	108/56 MMHG	107/58 MMHG	110/62 MMHG	104/50 MMHG	108/58 MMHG	100/50 MMHG	102/54 MMHG	100/54 MMHG	98/50 MMHG	100/62 MMHG	96/50MMHG	104/60 MMHG	108/62 MMHG	108/64 MMHG	96 BPM	95 BPM	92 BPM	95 BPM	98 BPM	110 BPM	102 BPM	99BPM	93 BPM	95 BPM	94 BPM	94 BPM	115 BPM	100 BPM	22 BPM	22 BPM	21 BPM	22 BPM	20 BPM	25 BPM	22 BPM	23 BPM	21 BPM	21 BPM	20 BPM	22 BPM	27 BPM	23 BPM	97.4 F	97.6 F	98.7 F	98.2 F	98.2 F	99.3 F	97.8 F
B5	130/80 MMHG	130/80MMHG	128/84 MMHG	132/80 MMHG	120/70 MMHG	128/72 MMHG	130/70 MMHG	126/66 MMHG	118/60 MMHG	114/60 MMHG	116/64 MMHG	120/70 MMHG	113/79MMHG	118/74 MMHG	92BPM	92BPM	98BPM	98BPM	78BPM	80BPM	106BPM	78BPM	78BPM	85BPM	98BPM	86BPM	97BPM	88 BPM	18BPM	18BPM	20BPM	20BPM	18BPM	20BPM	18BPM	18BPM	20BPM	21BPM	24BPM	24BPM	20 BPM	18 BPM	97.6F	97.6F	98.2F	98F	97.8F	98F	98 F
B6	122/70 MMHG	120/74MMHG	120/80MMHG	118/70 MMHG	120/70 MMHG	122/70 MMHG	118/74 MMHG	118/70 MMHG	114/62 MMHG	110/58 MMHG	102/50 MMHG	108/60 MMHG	110/74 MMHG	118/72 MMHG	80BPM	81BPM	80BPM	86BPM	84BPM	90 BPM	96 BPM	93 BPM	112 BPM	108 BPM	110 BPM	101 BPM	100 BPM	94 BPM	19 BPM	18BPM	18BPM	17BPM	18BPM	22 BPM	20BPM	20 BPM	24 BPM	25 BPM	24 BPM	26 BPM	22BPM	20 BPM	97.6F	97.6F	98 F	98F	97.8F	98.6 F	99F
B7	120/80 MMHG	118/76 MMHG	118/74 MMHG	118/80 MMHG	120/72 MMHG	122/76 MMHG	116/66 MMHG	112/60 MMHG	108/56 MMHG	110/60 MMHG	112/66 MMHG	120/80 MMHG	118/78 MMHG	122/78 MMHG	76 BPM	77 BPM	76 BPM	80 BPM	80 BPM	104 BPM	98 BPM	99 BPM	92 BPM	90 BPM	91 BPM	90 BPM	86 BPM	85 BPM	14 BPM	14 BPM	15 BPM	14 BPM	14 BPM	20 BPM	19 BPM	19 BPM	21 BPM	20 BPM	18 BPM	18 BPM	17 BPM	17 BPM	97.4 F	97.8 F	97.8 F	98 F	97.2 F	99.6 F	98.4
B8	128/76 MMHG	130/80 MMHG	130/80 MMHG	126/78 MMHG	128/78 MMHG	136/84 MMHG	120/70 MMHG	116/66 MMHG	110/62 MMHG	112/64 MMHG	118/70 MMHG	120/72 MMHG	124/82 MMHG	128/78 MMHG	88 BPM	85 BPM	90 BPM	89 BPM	86 BPM	94 BPM	98 BPM	94 BPM	112 BPM	115 BPM	108 BPM	103 BPM	92 BPM	90 BPM	17 BPM	17 BPM	16 BPM	18 BPM	18 BPM	21 BPM	20 BPM	20 BPM	24 BPM	30 BPM	25 BPM	21 BPM	20 BPM	20 BPM	97F	97 F	97.6 F	98.2F	98 F	97.8 F	98.8 F
[truncated: 143 more columns]

## Sheet: ProsectivePatients
	STATIONARY PARAMETERS
DummyID	AGE	GENDER	GRAFT SOURCE			DISEASE	DISEASE STATUS	PRE TRANSPLANT THROMBOEMBOLISM	CRP- PRETRANSPLANT	FERITTIN- PRETRANSPLANT	TYPE OF TRANSPLANT						CONDITIONING REGIMEN			HLA Match	H/O LIVER DISEASE	COMORBIDITY	KARNOFSKY SCORE	GENDER MISMATCH:				CMV STATUS	ABO MISMATCH	STEM CELL DOSE	GVHD PROPHYLAXIS: POST TRANSPLANT CYCLOPHOSPHAMIDE	VOD PROPHYLAXIS						DRUGS DURING TRANSPLANT
			PBSC	BMSC	CORD BLOOD						SEQUENTIAL OR NOT	MATCHED RELATED	MATCHED UNRELATED	MISMATCH RELATED	MISMATCH UNRELATED	CORD	MAC	RIC	TBI					M:M	F:F	M:F	F:M					GLUTAMINE	HEPARIN INFUSION	NAC INFUSION	POST TRANSPLANT FFP TRANSFUSION	URSODEOXYCHOLIC ACID	DEFIBROTIDE	BUSULFAN			TREOSULFAN	CYCLOPHOSPHAMIDE	MELPHALAN	FLUDARABINE	THIOTEPA	CLOFARABINE	ATG	CISPLATIN	SIROLIMUS
																																						ORAL	IV
																																							DOSE MONITORED	NOT MONITORED
P1	67 YEARS	MALE	YES	NO	NO	MULTIPLE MYELOMA	VERY GOOD RESPONSE	NO	0.5	N/A	NO	NO	NO	NO	NO	NO	NO	NO	NO	AUTOLOGOUYS	NO	RENAL IMPAIRMENT	1	NO	NO	NO	NO	POSITIVE	NO	4.52 MILLIONS CELLS/KG	NO	YES	YES	YES	NO	YES	NO	NO	NO	NO	NO	NO	YES	NO	NO	NO	NO	NO	NO
P2	36 years	FEMALE	YES	NO	NO	Primary mediastinal lymphoma	Remission	Yes	48	N/A	NO	NO	NO	NO	NO	NO	NO	NO	NO	AUTOLOGOUS	NO	NO	1	NO	NO	NO	NO	POSITIVE	NO	N/A	NO	YES	YES	YES	NO	YES	NO	NO	NO	NO	NO	NO	NO	NO	NO	NO	NO	NO	NO
P3	11 Years	FEMALE	YES	NO	NO	Chronic Eosinophilic Syndrome	Refractory	NO	12	31.85	NO	NO	NO	YES	NO	NO	NO	YES	YES	8/12 Match	NO	NO	1	NO	NO	YES	NO	POSITIVE	YES	N/A	YES	YES	YES	YES	YES	YES	NO	NO	NO	NO	NO	YES	NO	YES	NO	NO	YES	NO	NO
P4	17 YEARS	FEMALE	YES	NO	NO	Acute Myeloid Leukaemia	Complete Remission	NO	1.4	4150	NO	NO	NO	YES	NO	NO	YES	NO	YES	HAPLOIDENTICAL	YES	NO	1	NO	YES	NO	NO	POSITIVE	YES	N/A	YES	YES	YES	YES	YES	YES	NO	NO	NO	NO	YES	YES	NO	YES	NO	NO	NO	NO	NO
P5	24 Years	FEMALE	YES	NO	NO	Acute Myeloid Leukaemia	Remission	No	6.9	4000	NO	Yes	NO	NO	NO	NO	Yes	NO	Yes	12/12 Full match	Mild Liver derrangement	NO	1	NO	NO	Yes	NO	POSITIVE	Yes	N/A	Yes	YES	YES	YES	Yes	YES	NO	NO	NO	NO	Yes	Yes	NO	Yes	NO	NO	NO	NO	NO
P6	38 Years	FEMALE	YES	NO	NO	Acute Lymphoblastic leukaemia	Remission	No	1.9	495	NO	Yes	NO	NO	NO	NO	Yes	NO	Yes	12/12 Full match	NO	NO	1	NO	NO	Yes	NO	POSITIVE	NO	N/A	Yes	YES	YES	YES	Yes	YES	NO	NO	NO	NO	Yes	Yes	NO	Yes	NO	NO	NO	NO	NO
[truncated: 8 more columns]
